# Supplementary material for: Two-Dimensional Carbon Film-Supported ZnS Nanocomposites Obtained from Thermal Decomposition of Organic Zinc Salts and Sulfidation Reactions for Lithium Storage
Source: Molecules. 2025 Feb 14;30(4):893. doi: 10.3390/molecules30040893 (PMC11858112; doi:10.3390/molecules30040893)
Supplement: Supplementary file 1 [file molecules-30-00893-s001.zip]

Archive with 1 entries (1 files):
- molecules-3395151-supplementary.pdf
